# Supplementary material for: The ET-1-mediated carbonylation and degradation of ANXA1 induce inflammatory phenotype and proliferation of pulmonary artery smooth muscle cells in HPS
Source: PLoS One. 2017 Apr 17;12(4):e0175443. doi: 10.1371/journal.pone.0175443 (PMC5393570; doi:10.1371/journal.pone.0175443)
Supplement: S1 File — This file contains seven separate parts. Seven parts correspond to the seven results in this study. In case of any questions or inquiries please contact: lukaizhi2010@163.com. (XLSX) [file pone.0175443.s001.xlsx]

## Sheet: Fig 1
	The arteriole wall thickness/vascular extemal diameter (WT%)					Relative of preproET-1 protein levels	western blot
	SHAM	HPS				SHAM	HPS
	10.6	39.56				0.874598	3.76083
	20.25	42.53				1.33163	3.67684
	32.84	48.71				0.816172	5.52156
	24.31	66.98				0.977598	5.04077
	Rlative integrated optical density (IOD)	Immunohistochemistry				Relative of ET-1 density	ELISA
	SHAM	HPS				SHAM	HPS
	0.666467	4.86497				1.41229	4.92544
	0.744331	3.61262				1.13568	3.27269
	1.36463	4.05284				0.640125	3.71815
	1.22457	4.46957				0.811907	3.56373

## Sheet: Fig 2
Relative mean density			Relative of ANXA1 protein levels
SHAM	HPS	ET-1	0 nmol/L	1 nmol/L	10 nmol/L	25 nmol/L	50 nmol/L
1.12657	0.497833		0.84009	0.703449	0.514224	0.266106	0.188206
0.827854	0.405243		0.977974	0.877779	0.641841	0.455114	0.458175
1.05199	0.562957		1.17755	0.939934	0.606718	0.394882	0.361106
0.993577	0.613968		1.00439	0.818839	0.767217	0.331894	0.280512

## Sheet: Fig 3
	Group N	Group E	Group T
mRNA	10.8396	10.2889	70.8534
	12.8219	11.9022	117.999
	7.366	6.47109	92.0125
	9.07243	7.43783	80.1353
Protein	21.7229	20.8488	77.8814
	16.4239	13.1688	62.2699
	24.3377	21.7821	89.6489
	18.5155	16.2003	50.1998

## Sheet: Fig 4
ELISA	IL-1β(pg/ml)
Vehicle	Ad-Laz	Ad-ANXA1	ET-1+Vehicle	ET-1+Ad-Laz	ET-1+Ad-ANXA1
55.2517	55.7501	38.579	77.4762	81.1427	62.9467
61.3738	67.66	56.3461	87.4538	90.4684	79.6368
65.2113	71.66	61.6914	101.186	109.606	70.2305
77.1633	87.5699	52.8236	97.324	104.223	88.626
ELISA	TNF-a(pg/ml)
Vehicle	Ad-Laz	Ad-ANXA1	ET-1+Vehicle	ET-1+Ad-Laz	ET-1+Ad-ANXA1
125.184	111.857	106.023	209.4	220.462	151.47
143.466	140.765	138.433	229.771	250.174	142.32
123.769	129.398	126.544	243.86	238.61	168.72
109.022	148.42	146.44	254.409	276.194	179.89
ELISA	IL-6(pg/ml)
Vehicle	Ad-Laz	Ad-ANXA1	ET-1+Vehicle	ET-1+Ad-Laz	ET-1+Ad-ANXA1
37.8701	40.5489	30.0457	49.1639	51.9815	35.672
40.795	44.3926	24.2315	55.4294	56.3989	45.82
29.3409	32.6609	21.4332	63.8887	65.3361	39.86
36.994	39.3977	36.2896	69.518	71.2834	55.32
3H-TdR							CCK-8
Vehicle	Ad-Laz	Ad-ANXA1	ET-1+Vehicle	ET-1+Ad-Laz	ET-1+Ad-ANXA1		Vehicle	Ad-Laz	Ad-ANXA1	ET-1+Vehicle	ET-1+Ad-Laz	ET-1+Ad-ANXA1
69.8421	66.5282	56.1837	98.0198	99.595	60.8178		0.698687	0.636677	0.503428	0.890302	0.89474	0.653702
62.5308	56.5803	40.3272	84.5362	86.2786	73.1823		0.624388	0.599742	0.462052	0.719656	0.662727	0.406862
81.4265	71.2453	48.5382	74.4538	74.7003	57.2446		0.4658	0.45998	0.352323	0.77425	0.737731	0.495924
54.2006	45.2462	30.9509	68.9901	68.426	44.5554		0.551125	0.513602	0.410198	0.82307	0.824802	0.593511
86.4667	79.4439	75.392	130.875	133.383	81.8951		0.862878	0.908449	0.71937	1.2297	1.21604	0.89062
90.5262	89.2042	66.341	101.044	107.089	71.8028		0.72463	0.740262	0.559307	0.956629	0.938402	0.644557
70.4367	65.8996	57.4127	113.238	116.096	98.8928		0.628545	0.642933	0.499604	1.06053	1.05325	0.711635
68.7705	59.4524	48.8544	126.843	129.431	90.4093		0.797043	0.828356	0.661719	1.16348	1.15231	0.823188

## Sheet: Fig 5
	Relative of p-ERK1/2 protein levels
Vehicle	Ad-Laz	Ad-ANXA1	ET-1+Vehicle	ET-1+Ad-Laz	ET-1+Ad-ANXA1
0.464131	0.484691	0.39635	0.686566	0.638898	0.504202
0.334802	0.363475	0.322197	0.720198	0.686524	0.582034
0.376898	0.385896	0.349112	0.756856	0.739154	0.531937
0.429913	0.445938	0.421187	0.798438	0.799424	0.597826
	Relative of cyclin D1 protein levels
Vehicle	Ad-Laz	Ad-ANXA1	ET-1+Vehicle	ET-1+Ad-Laz	ET-1+Ad-ANXA1
0.0711421	0.063762	0.0442666	0.153829	0.178134	0.115189
0.0758699	0.0703234	0.0618027	0.149125	0.159247	0.109039
0.0851704	0.0788867	0.0666686	0.181883	0.190058	0.125232
0.088189	0.0873847	0.0504621	0.147163	0.168372	0.134539

## Sheet: Fig 6
	Relative of ANXA1 mRNA levels						Relative of ANXA1 protein levels
CON	1nM	10nM	25nM	50nM			ET-1(+)	ET-1(-)
0.856044	0.858654	0.95201	0.852023	0.838795		Act-D(-)+CHX(-)	0.809369	0.455824
1.09666	1.15092	1.20421	1.15839	1.08759			1.13945	0.301059
0.90097	0.853899	1.09895	1.05203	1.00947			1.04147	0.404753
1.1502	0.99053	1.06483	1.01756	0.984147			1.00971	0.438364
						Act-D(+)+CHX(-)	0.869369	0.486554
							1.13945	0.30535
							0.920415	0.423201
							1.00971	0.464895
						Act-D(-)+CHX(+)	0.328826	0.516062
							0.448089	0.318971
							0.357227	0.433658
							0.416423	0.451309

## Sheet: Fig 7
		ROS fluoressence intensity in PASMCs						Relative of ANXA1 protein levels
	Control	ET-1	ET-1+apocynin			Control	ET-1	ET-1+apocynin	Control	ET-1	ET-1+apocynin
0min	48.7828	51.293	69.6256			1.14639	0.653577	1.01831	1.15409	1.0458	1.08562
	55.854	62.3727	53.6331			1.02711	0.512606	1.3292	1.33749	1.25102	1.34877
	64.9279	67.8208	42.9097			0.875955	0.465132	0.987059	1.22827	1.08835	1.14019
	73.3553	71.4735	58.7916			0.950538	0.448685	1.00143	0.940144	0.854834	0.865417
10min	44.1541	118.422	113.175
	52.235	108.944	91.2544				Relative of carbonylated ANXA1
	62.6048	117.502	102.858			Control	ET-1	ET-1+apocynin
	65.9661	130.091	85.6721			12.5911	26.5949	14.2932
20min	47.9198	143.001	82.9321			18.9037	37.3435	18.5246
	54.1403	132.872	79.4728			9.44902	31.555	22.2329
	63.8726	152.989	96.6919			20.8962	45.3466	25.7892
	67.0273	166.098	69.8633
30min	51.934	133.312	77.3362				Relative of ANXA1 protein levels
	64.6765	121.506	74.9864			Control	ET-1	ET-1+apocynin
	72.1646	147.91	84.1785			1.20687	0.45215	0.516033
	77.1849	139.232	68.459			1.05355	0.573184	0.796652
40min	50.151	129.015	82.1312			0.784452	0.333672	0.690993
	61.6906	112.503	80.5606			0.979129	0.583393	0.820322
	66.8348	141.403	94.0703
	70.2836	134.039	76.1978
